# Supplementary material for: Crossed beaks in a local Swiss chicken breed
Source: BMC Vet Res. 2018 Mar 5;14:68. doi: 10.1186/s12917-018-1398-z (PMC5838925; doi:10.1186/s12917-018-1398-z)
Supplement: Supplementary file 2 — Phenotype details of Appenzeller Barthuhn chickens with crossed beak and all cases used in the study. (XLSX 19 kb) [file 12917_2018_1398_MOESM2_ESM.xlsx]

## Sheet: Sheet1
Lab number	Origin of case	Angle of upper beak in °	Angle of lower beak in °	Angle between beaks in °	Category	Tips pointing to each other	Rotation of beak	Direction of rotation same as bending of beak	Strong vertical downward bending of upper beak	Upwards bending of upper beak at the basis	Protruding of mucosa of the beak	Vertical bending of lower beak	Elongated beak	Part of beak's tip missing	Tomium rolled inwards	Beak filled with material
81	From breeder	-36.379	-12.201	24.178	both right at different angles	yes	yes	yes	yes	yes	yes	no	both	yes	no	yes
82	From breeder	32.873	2.669	30.204	both left at different angles	no	no		yes	yes	yes	up	both	no	no	yes
83	From breeder	-2.487	-20.335	17.848	both right at different angles	yes	yes	yes	yes	no	no	up	upper beak	no	no	yes
84	From breeder	14.995	3.824	11.171	both left at different angles	no	no		yes	yes	yes	up	short upper beak	no	no	no
85	From breeder	-1.965	-13.267	11.302	both right at different angles	yes	yes	yes	yes	no	no	down	both	yes	no	no
86	From breeder	-1.965	19.558	21.523	crossed	yes	no		yes	yes	no	no	no	no	yes	yes
87	From breeder	0	4.221	4.221	lower beak left, upper beak straight	no	no		no	no	no	down	no	no	no	no
88	From breeder	-16.17	-5.12	11.05	both right at different angles	yes	yes	yes	yes	yes	yes	up	short upper beak	no	no	no
89	From breeder	1.122	37.834	36.712	both left at different angles	yes	yes	no	yes	no	no	no	both	no	no	yes
90	From breeder	2.563	16.971	14.408	both left at different angles	yes	yes	yes	yes	no	no	down	both	yes	yes	yes
94	From breeder	0	-22.97	22.97	lower beak right, upper beak straight	yes	yes	no	yes	no	yes	no	no	no	yes	yes
103	From breeder	-15.879	-3.063	12.816	both right at different angles	yes	yes	yes	yes	no	no	no	both	no	no	yes
105	From breeder	2.368	8.645	6.277	both left at different angles	no	no		no	no	no	up	lower beak	yes	no	no
107	From breeder	0	-11.864	11.864	lower beak right, upper beak straight	yes	yes	yes	yes	no	no	no	no	no	no	yes
109	From breeder	-13.434	-15.434	2	both right at different angles	yes	yes	no	yes	no	no	down	upper beak	no	no	yes
110	From breeder	2.814	31.464	28.65	both left at different angles	no	yes	yes	yes	no	no	no	no	no	yes	yes
111	From breeder	-32.477	-8.23	24.247	both right at different angles	yes	yes	no	yes	no	no	down	both	no	no	yes
112	From breeder	0	61.088	61.088	lower beak left, upper beak straight	yes	no		yes	no	no	up	both	no	yes	yes
113	From breeder	30.112	3.405	26.707	both left at different angles	yes	yes	yes	yes	yes	yes	down	both	no	no	yes
114	From breeder	10.761	17.691	6.93	both left at different angles	yes	yes	yes	yes	yes	no	down	both	no	yes	yes
119	From breeder	0	14.33	14.33	lower beak left, upper beak straight	yes	yes	yes	yes	no	no	down	both	no	yes	yes
120	From breeder	-29.189	12.516	41.705	crossed	yes	yes	yes	yes	yes	no	no	elongated lower beak, short upper beak	no	no	yes
121	From breeder	-21.44	-7.524	13.916	both right at different angles	yes	yes	yes	yes	yes	yes	down	no	no	yes	no
122	From breeder	36.971	10.168	26.803	both left at different angles	yes	yes	yes	yes	yes	yes	up	both	yes	yes	yes
126	From breeder	0	-13.99	13.99	lower beak right, upper beak straight	yes	yes	no	yes	no	no	no	no	no	no	yes
127	From breeder	0.819	10.258	9.439	both left at different angles	yes	yes	yes	yes	no	no	no	no	yes	no	yes
128	From breeder	-1.623	18.521	20.144	crossed	yes	yes	yes	yes	no	no	down	no	no	no	yes
176	From breeder	1.46	15.576	14.116	both left at different angles	yes	no		yes	no	no	up	both	yes	no	no
177	From breeder	-49.613	-7.455	42.158	both right at different angles	yes	yes	no	yes	yes	yes	down	both	yes	yes	yes
178	From breeder	0	51.05	51.05	lower beak left, upper beak straight	yes	yes	yes	yes	no	no	no	both	no	no	yes
179	From breeder	-8.758	-15.273	6.515	both right at different angles	yes	no		yes	no	no	down	both	no	no	no
180	From breeder	0	9.104	9.104	lower beak left, upper beak straight	yes	no		yes	no	no	no	no	no	no	yes
184	From breeder	0	18.674	18.674	lower beak left, upper beak straight	yes	no		yes	no	no	no	no	no	no	yes
189	Breeding trial	-11.087	-11.24	0.153	both right at different angles	no	yes	yes	yes	yes	yes	up	elongated lower beak, short upper beak	yes	no	yes
190	Breeding trial	-33.494	-19.398	14.096	both right at different angles	yes	yes	no	yes	yes	yes	up	both	no	no	yes
191	Breeding trial	36.42	2.192	34.228	both left at different angles	yes	no		no	yes	yes	up	lower beak	yes	no	yes
192	Breeding trial	0	37.944	37.944	lower beak left, upper beak straight	yes	yes	yes	yes	no	no	no	upper beak	yes	no	yes
195	Breeding trial	-2.29	-2.42	0.13	both right at different angles	no	yes	no	no	no	no	no	short upper beak	no	no	no
196	Breeding trial	0	26.821	26.821	lower beak left, upper beak straight	no	yes	no	no	no	no	up	lower beak	no	no	no
217	Breeding trial	-8.82	-24.224	15.404	both right at different angles	yes	no		yes	no	no	up	both	no	no	yes
233	Breeding trial	-3.62	-14.358	10.738	both right at different angles	yes	yes	yes	yes	no	no	no	upper beak	yes	no	yes
246	Breeding trial	-38.902	-14.512	0.653	both right at different angles	no	yes	yes	yes	yes	yes	up	lower beak	no	no	no
275	Breeding trial	0	39.299	39.299	lower beak left, upper beak straight	yes	yes	no	yes	no	no	up	both	no	no	yes
276	From breeder	-1.144	3.617	4.761	crossed	no	no		yes	yes	yes	down	both	no	no	no
277	From breeder	0	-14.837	14.837	lower beak right, upper beak straight	yes	yes	yes	yes	no	no	down	no	no	no	yes
278	From breeder	0	-31.774	31.774	lower beak right, upper beak straight	no	yes	yes	yes	no	no	no	no	no	no	yes
279	From breeder	-36.562	-15.678	20.884	both right at different angles	yes	no		yes	yes	yes	no	upper beak	no	no	no
280	From breeder	0	12.375	12.375	lower beak left, upper beak straight	yes	yes	yes	yes	no	no	no	upper beak	no	no	no
289	From breeder	-10.514	-38.209	27.695	both right at different angles	yes	yes	yes	yes	no	no	up	both	no	no	yes
290	From breeder	47.82	3.53	44.29	both left at different angles	yes	no		yes	yes	yes	no	both	no	no	yes
313	Breeding trial	10.178	10.178	0	both left at same angle	yes	yes	yes	no	no	no	down	no	no	no	yes
314	From breeder	-3.403	-3.403	0	both right at same angle	no	no		no	no	no	down	no	no	no	no
320	Breeding trial	-3.652	-11.822	8.17	both right at different angles	no	no		yes	no	no	no	both	no	no	yes
324	Breeding trial	3.703	6.657	2.954	both left at different angles	yes	yes	no	yes	no	no	no	no	no	no	yes
325	From breeder	0	-2.565	2.565	lower beak right, upper beak straight	no	no		no	no	no	no	no	no	no	no
329	Breeding trial	6.893	3.561	3.332	both left at different angles	no	no		yes	yes	yes	up	elongated lower beak, short upper beak	no	no	no
331	Breeding trial	-2.706	0	2.706	upper beak right, lower beak straigth	no	no		no	no	no	no	no	no	no	no
349	Breeding trial	-11.524	-11.524	0	both right at same angle	no	no		no	no	no	no	no	no	no	no
365	Breeding trial	0	-31.387	31.387	lower beak right, upper beak straight	no	no		yes	no	no	up	both	no	no	yes
372	Breeding trial	-9.034	-20.451	11.417	both right at different angles	yes	no		yes	no	no	no	both	no	no	yes
373	Breeding trial	-6.944	-23.805	16.861	both right at different angles	yes	no		yes	no	no	no	both	no	no	yes
376	Breeding trial	-4.938	-18.498	13.56	both right at different angles	yes	yes	yes	yes	no	no	no	both	no	no	yes
382	Breeding trial	-1.886	-44.563	42.677	both right at different angles	yes	yes	no	yes	no	no	up	both	no	no	yes
389	Breeding trial	0	-31.58	31.58	lower beak right, upper beak straight	yes	yes	no	yes	no	no	down	both	no	no	yes
391	Breeding trial	0	9.995	7.387	lower beak left, upper beak straight	yes	yes	yes	yes	no	no	down	upper beak	no	no	yes
404	Breeding trial	0	-2.689	2.689	lower beak right, upper beak straight	no	no		no	no	no	no	no	no	no	no
414	Breeding trial	-6.866	-5.03	1.836	both right at different angles	no	yes	yes	yes	no	no	down	both	no	yes	yes
416	Breeding trial	0	5.24	5.24	lower beak left, upper beak straight	yes	yes	yes	yes	no	no	no	upper beak	no	no	yes
456	Breeding trial	27.477	16.454	11.023	both left at different angles	no	no		yes	yes	yes	no	short upper beak	no	no	no
457	Breeding trial	3.193	4.467	1.274	both left at different angles	no	no		yes	no	no	no	upper beak	no	no	no
469	Breeding trial	-4.729	4.141	8.87	crossed	no	no		yes	no	no	down	no	no	no	no
481	Breeding trial	-9.114	-9.114	0	both right at same angle	no	yes	yes	yes	no	no	down	no	no	no	no
493	Breeding trial	0	25.298	25.298	lower beak left, upper beak straight	yes	yes	no	yes	no	no	no	no	yes	no	yes
503	Breeding trial	-2.043	-3.66	1.617	both right at different angles	no	no		yes	yes	yes	no	short upper beak	yes	no	yes
506	From breeder	-28.295	-5.389	22.906	both right at different angles	yes	yes	yes	no	yes	yes	up	short upper beak	no	no	no
507	From breeder	-18.11	-11.589	6.521	both right at different angles	yes	no		no	yes	yes	no	no	no	no	no
510	From breeder	0	24.63	24.63	lower beak left, upper beak straight	no	yes	yes	yes	no	no	up	both	no	no	yes
p-value of Shapiro-Wilk-Test		<0.001	0.297	<0.001
