# Supplementary material for: Crossed beaks in a local Swiss chicken breed
Source: BMC Vet Res. 2018 Mar 5;14:68. doi: 10.1186/s12917-018-1398-z (PMC5838925; doi:10.1186/s12917-018-1398-z)
Supplement: Supplementary file 5 — Genotypes and diplotypes of Appenzeller Barthuhn and two other Swiss Chicken breeds. Genotypes of 12 variants and their diplotypes in LOC426217 of Appenzeller Barthuhn, Appenzeller Spitzhaubenhuhn and Schweizerhuhn. (XLSX 30 kb) [file 12917_2018_1398_MOESM5_ESM.xlsx]

## Sheet: Appenzeller Barthuhn
													c.256_258delCTGinTAT
Lab number	Breed	Phenotype	Diplotype	c.-62G>T	c.16C>G	c.24T>C	c.36G>C	c.48A>G	c.49G>A	c.96C>T	c.222T>C	c.252A>G	c.256	c.257	c.258	c.289G>T	c.363T>C
19	Appenzeller Barthuhn	control	AA	TT	CC	CC	CC	AA	GG	CC	CC	AA	CC	TT	GG	GG	TT
20	Appenzeller Barthuhn	control	AA	TT	CC	CC	CC	AA	GG	CC	CC	AA	CC	TT	GG	GG	TT
32	Appenzeller Barthuhn	control	AA	TT	CC	CC	CC	AA	GG	CC	CC	AA	CC	TT	GG	GG	TT
41	Appenzeller Barthuhn	control	AA	TT	CC	CC	CC	AA	GG	CC	CC	AA	CC	TT	GG	GG	TT
51	Appenzeller Barthuhn	control	AA	TT	CC	CC	CC	AA	GG	CC	CC	AA	CC	TT	GG	GG	TT
148	Appenzeller Barthuhn	control	AA	TT	CC	CC	CC	AA	GG	CC	CC	AA	CC	TT	GG	GG	TT
154	Appenzeller Barthuhn	control	AA	TT	CC	CC	CC	AA	GG	CC	CC	AA	CC	TT	GG	GG	TT
162	Appenzeller Barthuhn	control	AA	TT	CC	CC	CC	AA	GG	CC	CC	AA	CC	TT	GG	GG	TT
169	Appenzeller Barthuhn	control	AA	TT	CC	CC	CC	AA	GG	CC	CC	AA	CC	TT	GG	GG	TT
199	Appenzeller Barthuhn	control	AA	TT	CC	CC	CC	AA	GG	CC	CC	AA	CC	TT	GG	GG	TT
201	Appenzeller Barthuhn	control	AA	TT	CC	CC	CC	AA	GG	CC	CC	AA	CC	TT	GG	GG	TT
202	Appenzeller Barthuhn	control	AA	TT	CC	CC	CC	AA	GG	CC	CC	AA	CC	TT	GG	GG	TT
206	Appenzeller Barthuhn	control	AA	TT	CC	CC	CC	AA	GG	CC	CC	AA	CC	TT	GG	GG	TT
209	Appenzeller Barthuhn	control	AA	TT	CC	CC	CC	AA	GG	CC	CC	AA	CC	TT	GG	GG	TT
210	Appenzeller Barthuhn	control	AA	TT	CC	CC	CC	AA	GG	CC	CC	AA	CC	TT	GG	GG	TT
247	Appenzeller Barthuhn	control	AA	TT	CC	CC	CC	AA	GG	CC	CC	AA	CC	TT	GG	GG	TT
258	Appenzeller Barthuhn	control	AA	TT	CC	CC	CC	AA	GG	CC	CC	AA	CC	TT	GG	GG	TT
266	Appenzeller Barthuhn	control	AA	TT	CC	CC	CC	AA	GG	CC	CC	AA	CC	TT	GG	GG	TT
271	Appenzeller Barthuhn	control	AA	TT	CC	CC	CC	AA	GG	CC	CC	AA	CC	TT	GG	GG	TT
272	Appenzeller Barthuhn	control	AA	TT	CC	CC	CC	AA	GG	CC	CC	AA	CC	TT	GG	GG	TT
1	Appenzeller Barthuhn	control	BB	TT	CC	TT	GG	AA	GG	CC	TT	AA	CC	TT	GG	GG	CC
134	Appenzeller Barthuhn	control	BB	TT	CC	TT	GG	AA	GG	CC	TT	AA	CC	TT	GG	GG	CC
158	Appenzeller Barthuhn	control	BB	TT	CC	TT	GG	AA	GG	CC	TT	AA	CC	TT	GG	GG	CC
159	Appenzeller Barthuhn	control	BB	TT	CC	TT	GG	AA	GG	CC	TT	AA	CC	TT	GG	GG	CC
161	Appenzeller Barthuhn	control	BB	TT	CC	TT	GG	AA	GG	CC	TT	AA	CC	TT	GG	GG	CC
168	Appenzeller Barthuhn	control	BB	TT	CC	TT	GG	AA	GG	CC	TT	AA	CC	TT	GG	GG	CC
223	Appenzeller Barthuhn	control	BB	TT	CC	TT	GG	AA	GG	CC	TT	AA	CC	TT	GG	GG	CC
227	Appenzeller Barthuhn	control	BB	TT	CC	TT	GG	AA	GG	CC	TT	AA	CC	TT	GG	GG	CC
234	Appenzeller Barthuhn	control	BB	TT	CC	TT	GG	AA	GG	CC	TT	AA	CC	TT	GG	GG	CC
236	Appenzeller Barthuhn	control	BB	TT	CC	TT	GG	AA	GG	CC	TT	AA	CC	TT	GG	GG	CC
237	Appenzeller Barthuhn	control	BB	TT	CC	TT	GG	AA	GG	CC	TT	AA	CC	TT	GG	GG	CC
240	Appenzeller Barthuhn	control	BB	TT	CC	TT	GG	AA	GG	CC	TT	AA	CC	TT	GG	GG	CC
243	Appenzeller Barthuhn	control	BB	TT	CC	TT	GG	AA	GG	CC	TT	AA	CC	TT	GG	GG	CC
244	Appenzeller Barthuhn	control	BB	TT	CC	TT	GG	AA	GG	CC	TT	AA	CC	TT	GG	GG	CC
254	Appenzeller Barthuhn	control	BB	TT	CC	TT	GG	AA	GG	CC	TT	AA	CC	TT	GG	GG	CC
255	Appenzeller Barthuhn	control	BB	TT	CC	TT	GG	AA	GG	CC	TT	AA	CC	TT	GG	GG	CC
274	Appenzeller Barthuhn	control	BB	TT	CC	TT	GG	AA	GG	CC	TT	AA	CC	TT	GG	GG	CC
44	Appenzeller Barthuhn	control	CC	GG	CC	CC	GG	AG	GG	TT	CC	GG	TT	AA	TT	GG	CC
141	Appenzeller Barthuhn	control	CC	GG	CC	CC	GG	GG	GG	TT	CC	GG	TT	AA	TT	GG	CC
220	Appenzeller Barthuhn	control	CC	GG	CC	CC	GG	GG	GG	TT	CC	GG	TT	AA	TT	GG	CC
224	Appenzeller Barthuhn	control	CC	GG	CC	CC	GG	GG	GG	TT	CC	GG	TT	AA	TT	GG	CC
225	Appenzeller Barthuhn	control	CC	GG	CC	CC	GG	GG	GG	TT	CC	GG	TT	AA	TT	GG	CC
230	Appenzeller Barthuhn	control	CC	GG	CC	CC	GG	GG	GG	TT	CC	GG	TT	AA	TT	GG	CC
231	Appenzeller Barthuhn	control	CC	GG	CC	CC	GG	GG	GG	TT	CC	GG	TT	AA	TT	GG	CC
2	Appenzeller Barthuhn	control	AB	TT	CC	CT	CG	AA	GG	CC	CT	AA	CC	TT	GG	GG	CT
16	Appenzeller Barthuhn	control	AB	TT	CC	CT	CG	AA	GG	CC	CT	AA	CC	TT	GG	GG	CT
17	Appenzeller Barthuhn	control	AB	TT	CC	CT	CG	AA	GG	CC	CT	AA	CC	TT	GG	GG	CT
18	Appenzeller Barthuhn	control	AB	TT	CC	CT	CG	AA	GG	CC	CT	AA	CC	TT	GG	GG	CT
37	Appenzeller Barthuhn	control	AB	TT	CC	CT	CG	AA	GG	CC	CT	AA	CC	TT	GG	GG	CT
52	Appenzeller Barthuhn	control	AB	TT	CC	CT	CG	AA	GG	CC	CT	AA	CC	TT	GG	GG	CT
58	Appenzeller Barthuhn	control	AB	TT	CC	CT	CG	AA	GG	CC	CT	AA	CC	TT	GG	GG	CT
59	Appenzeller Barthuhn	control	AB	TT	CC	CT	CG	AA	GG	CC	CT	AA	CC	TT	GG	GG	CT
62	Appenzeller Barthuhn	control	AB	TT	CC	CT	CG	AA	GG	CC	CT	AA	CC	TT	GG	GG	CT
63	Appenzeller Barthuhn	control	AB	TT	CC	CT	CG	AA	GG	CC	CT	AA	CC	TT	GG	GG	CT
135	Appenzeller Barthuhn	control	AB	TT	CC	CT	CG	AA	GG	CC	CT	AA	CC	TT	GG	GG	CT
147	Appenzeller Barthuhn	control	AB	TT	CC	CT	CG	AA	GG	CC	CT	AA	CC	TT	GG	GG	CT
153	Appenzeller Barthuhn	control	AB	TT	CC	CT	CG	AA	GG	CC	CT	AA	CC	TT	GG	GG	CT
165	Appenzeller Barthuhn	control	AB	TT	CC	CT	CG	AA	GG	CC	CT	AA	CC	TT	GG	GG	CT
167	Appenzeller Barthuhn	control	AB	TT	CC	CT	CG	AA	GG	CC	CT	AA	CC	TT	GG	GG	CT
171	Appenzeller Barthuhn	control	AB	TT	CC	CT	CG	AA	GG	CC	CT	AA	CC	TT	GG	GG	CT
197	Appenzeller Barthuhn	control	AB	TT	CC	CT	CG	AA	GG	CC	CT	AA	CC	TT	GG	GG	CT
198	Appenzeller Barthuhn	control	AB	TT	CC	CT	CG	AA	GG	CC	CT	AA	CC	TT	GG	GG	CT
200	Appenzeller Barthuhn	control	AB	TT	CC	CT	CG	AA	GG	CC	CT	AA	CC	TT	GG	GG	CT
203	Appenzeller Barthuhn	control	AB	TT	CC	CT	CG	AA	GG	CC	CT	AA	CC	TT	GG	GG	CT
207	Appenzeller Barthuhn	control	AB	TT	CC	CT	CG	AA	GG	CC	CT	AA	CC	TT	GG	GG	CT
208	Appenzeller Barthuhn	control	AB	TT	CC	CT	CG	AA	GG	CC	CT	AA	CC	TT	GG	GG	CT
215	Appenzeller Barthuhn	control	AB	TT	CC	CT	CG	AA	GG	CC	CT	AA	CC	TT	GG	GG	CT
218	Appenzeller Barthuhn	control	AB	TT	CC	CT	CG	AA	GG	CC	CT	AA	CC	TT	GG	GG	CT
219	Appenzeller Barthuhn	control	AB	TT	CC	CT	CG	AA	GG	CC	CT	AA	CC	TT	GG	GG	CT
221	Appenzeller Barthuhn	control	AB	TT	CC	CT	CG	AA	GG	CC	CT	AA	CC	TT	GG	GG	CT
238	Appenzeller Barthuhn	control	AB	TT	CC	CT	CG	AA	GG	CC	CT	AA	CC	TT	GG	GG	CT
241	Appenzeller Barthuhn	control	AB	TT	CC	CT	CG	AA	GG	CC	CT	AA	CC	TT	GG	GG	CT
242	Appenzeller Barthuhn	control	AB	TT	CC	CT	CG	AA	GG	CC	CT	AA	CC	TT	GG	GG	CT
248	Appenzeller Barthuhn	control	AB	TT	CC	CT	CG	AA	GG	CC	CT	AA	CC	TT	GG	GG	CT
249	Appenzeller Barthuhn	control	AB	TT	CC	CT	CG	AA	GG	CC	CT	AA	CC	TT	GG	GG	CT
251	Appenzeller Barthuhn	control	AB	TT	CC	CT	CG	AA	GG	CC	CT	AA	CC	TT	GG	GG	CT
252	Appenzeller Barthuhn	control	AB	TT	CC	CT	CG	AA	GG	CC	CT	AA	CC	TT	GG	GG	CT
253	Appenzeller Barthuhn	control	AB	TT	CC	CT	CG	AA	GG	CC	CT	AA	CC	TT	GG	GG	CT
256	Appenzeller Barthuhn	control	AB	TT	CC	CT	CG	AA	GG	CC	CT	AA	CC	TT	GG	GG	CT
257	Appenzeller Barthuhn	control	AB	TT	CC	CT	CG	AA	GG	CC	CT	AA	CC	TT	GG	GG	CT
261	Appenzeller Barthuhn	control	AB	TT	CC	CT	CG	AA	GG	CC	CT	AA	CC	TT	GG	GG	CT
263	Appenzeller Barthuhn	control	AB	TT	CC	CT	CG	AA	GG	CC	CT	AA	CC	TT	GG	GG	CT
264	Appenzeller Barthuhn	control	AB	TT	CC	CT	CG	AA	GG	CC	CT	AA	CC	TT	GG	GG	CT
265	Appenzeller Barthuhn	control	AB	TT	CC	CT	CG	AA	GG	CC	CT	AA	CC	TT	GG	GG	CT
267	Appenzeller Barthuhn	control	AB	TT	CC	CT	CG	AA	GG	CC	CT	AA	CC	TT	GG	GG	CT
269	Appenzeller Barthuhn	control	AB	TT	CC	CT	CG	AA	GG	CC	CT	AA	CC	TT	GG	GG	CT
273	Appenzeller Barthuhn	control	AB	TT	CC	CT	CG	AA	GG	CC	CT	AA	CC	TT	GG	GG	CT
31	Appenzeller Barthuhn	control	AC	GT	CC	CC	CG	AG	GG	CT	CC	AG	CT	AT	GT	GG	CT
33	Appenzeller Barthuhn	control	AC	GT	CC	CC	CG	AG	GG	CT	CC	AG	CT	AT	GT	GG	CT
38	Appenzeller Barthuhn	control	AC	GT	CC	CC	CG	AG	GG	CT	CC	AG	CT	AT	GT	GG	CT
155	Appenzeller Barthuhn	control	AC	GT	CC	CC	CG	AG	GG	CT	CC	AG	CT	AT	GT	GG	CT
160	Appenzeller Barthuhn	control	AC	GT	CC	CC	CG	AG	GG	CT	CC	AG	CT	AT	GT	GG	CT
170	Appenzeller Barthuhn	control	AC	GT	CC	CC	CG	AG	GG	CT	CC	AG	CT	AT	GT	GG	CT
222	Appenzeller Barthuhn	control	AC	GT	CC	CC	CG	AG	GG	CT	CC	AG	CT	AT	GT	GG	CT
226	Appenzeller Barthuhn	control	AC	GT	CC	CC	CG	AG	GG	CT	CC	AG	CT	AT	GT	GG	CT
228	Appenzeller Barthuhn	control	AC	GT	CC	CC	CG	AG	GG	CT	CC	AG	CT	AT	GT	GG	CT
259	Appenzeller Barthuhn	control	AC	GT	CC	CC	CG	AG	GG	CT	CC	AG	CT	AT	GT	GG	CT
260	Appenzeller Barthuhn	control	AC	GT	CC	CC	CG	AG	GG	CT	CC	AG	CT	AT	GT	GG	CT
57	Appenzeller Barthuhn	control	BC	GT	CC	CT	GG	AG	GG	CT	CT	AG	CT	AT	GT	GG	CC
142	Appenzeller Barthuhn	control	BC	GT	CC	CT	GG	AG	GG	CT	CT	AG	CT	AT	GT	GG	CC
172	Appenzeller Barthuhn	control	BC	GT	CC	CT	GG	AG	GG	CT	CT	AG	CT	AT	GT	GG	CC
173	Appenzeller Barthuhn	control	BC	GT	CC	CT	GG	AG	GG	CT	CT	AG	CT	AT	GT	GG	CC
188	Appenzeller Barthuhn	control	BC	GT	CC	CT	GG	AG	GG	CT	CT	AG	CT	AT	GT	GG	CC
229	Appenzeller Barthuhn	control	BC	GT	CC	CT	GG	AG	GG	CT	CT	AG	CT	AT	GT	GG	CC
232	Appenzeller Barthuhn	control	BC	GT	CC	CT	GG	AG	GG	CT	CT	AG	CT	AT	GT	GG	CC
239	Appenzeller Barthuhn	control	BC	GT	CC	CT	GG	AG	GG	CT	CT	AG	CT	AT	GT	GG	CC
262	Appenzeller Barthuhn	control	BC	GT	CC	CT	GG	AG	GG	CT	CT	AG	CT	AT	GT	GG	CC
268	Appenzeller Barthuhn	control	BC	GT	CC	CT	GG	AG	GG	CT	CT	AG	CT	AT	GT	GG	CC
270	Appenzeller Barthuhn	control	BC	GT	CC	CT	GG	AG	GG	CT	CT	AG	CT	AT	GT	GG	CC
156	Appenzeller Barthuhn	control	unclear	GT	CG	CC	CG	AG	GG	CT	CC	AG	CT	AT	GT	GG	CT
164	Appenzeller Barthuhn	control	unclear	GT	CC	CT	CG	AA	GG	CC	CT	AA	CC	TT	GG	GG	TT
211	Appenzeller Barthuhn	control	unclear	TT	CC	CT	CG	AA	AG	CC	CT	AA	CC	TT	GG	GG	CT
214	Appenzeller Barthuhn	control	unclear	GT	CC	CC	CG	AG	AG	CT	CC	AG	CT	AT	GT	GG	CT
216	Appenzeller Barthuhn	control	unclear	GT	CC	CC	CG	AG	AG	CT	CC	AG	CT	AT	GT	GG	CT
82	Appenzeller Barthuhn	case	AA	TT	CC	CC	CC	AA	GG	CC	CC	AA	CC	TT	GG	GG	TT
84	Appenzeller Barthuhn	case	AA	TT	CC	CC	CC	AA	GG	CC	CC	AA	CC	TT	GG	GG	TT
97	Appenzeller Barthuhn	case	AA	TT	CC	CC	CC	AA	GG	CC	CC	AA	CC	TT	GG	GG	TT
103	Appenzeller Barthuhn	case	AA	TT	CC	CC	CC	AA	GG	CC	CC	AA	CC	TT	GG	GG	TT
121	Appenzeller Barthuhn	case	AA	TT	CC	CC	CC	AA	GG	CC	CC	AA	CC	TT	GG	GG	TT
177	Appenzeller Barthuhn	case	AA	TT	CC	CC	CC	AA	GG	CC	CC	AA	CC	TT	GG	GG	TT
183	Appenzeller Barthuhn	case	AA	TT	CC	CC	CC	AA	GG	CC	CC	AA	CC	TT	GG	GG	TT
190	Appenzeller Barthuhn	case	AA	TT	CC	CC	CC	AA	GG	CC	CC	AA	CC	TT	GG	GG	TT
191	Appenzeller Barthuhn	case	AA	TT	CC	CC	CC	AA	GG	CC	CC	AA	CC	TT	GG	GG	TT
193	Appenzeller Barthuhn	case	AA	TT	CC	CC	CC	AA	GG	CC	CC	AA	CC	TT	GG	GG	TT
194	Appenzeller Barthuhn	case	AA	TT	CC	CC	CC	AA	GG	CC	CC	AA	CC	TT	GG	GG	TT
89	Appenzeller Barthuhn	case	AA	TT	CC	CC	CC	AA	GG	CC	CC	AA	CC	TT	GG	GG	TT
90	Appenzeller Barthuhn	case	AA	TT	CC	CC	CC	AA	GG	CC	CC	AA	CC	TT	GG	GG	TT
94	Appenzeller Barthuhn	case	AA	TT	CC	CC	CC	AA	GG	CC	CC	AA	CC	TT	GG	GG	TT
110	Appenzeller Barthuhn	case	AA	TT	CC	CC	CC	AA	GG	CC	CC	AA	CC	TT	GG	GG	TT
119	Appenzeller Barthuhn	case	AA	TT	CC	CC	CC	AA	GG	CC	CC	AA	CC	TT	GG	GG	TT
127	Appenzeller Barthuhn	case	AA	TT	CC	CC	CC	AA	GG	CC	CC	AA	CC	TT	GG	GG	TT
179	Appenzeller Barthuhn	case	AA	TT	CC	CC	CC	AA	GG	CC	CC	AA	CC	TT	GG	GG	TT
189	Appenzeller Barthuhn	case	AA	TT	CC	CC	CC	AA	GG	CC	CC	AA	CC	TT	GG	GG	TT
192	Appenzeller Barthuhn	case	AA	TT	CC	CC	CC	AA	GG	CC	CC	AA	CC	TT	GG	GG	TT
277	Appenzeller Barthuhn	case	AA	TT	CC	CC	CC	AA	GG	CC	CC	AA	CC	TT	GG	GG	TT
278	Appenzeller Barthuhn	case	AA	TT	CC	CC	CC	AA	GG	CC	CC	AA	CC	TT	GG	GG	TT
120	Appenzeller Barthuhn	case	AA	TT	CC	CC	CC	AA	GG	CC	CC	AA	CC	TT	GG	GG	TT
276	Appenzeller Barthuhn	case	AA	TT	CC	CC	CC	AA	GG	CC	CC	AA	CC	TT	GG	GG	TT
157	Appenzeller Barthuhn	case	BB	TT	CC	TT	GG	AA	GG	CC	TT	AA	CC	TT	GG	GG	CC
114	Appenzeller Barthuhn	case	BB	TT	CC	TT	GG	AA	GG	CC	TT	AA	CC	TT	GG	GG	CC
149	Appenzeller Barthuhn	case	BB	TT	CC	TT	GG	AA	GG	CC	TT	AA	CC	TT	GG	GG	CC
180	Appenzeller Barthuhn	case	BB	TT	CC	TT	GG	AA	GG	CC	TT	AA	CC	TT	GG	GG	CC
233	Appenzeller Barthuhn	case	BB	TT	CC	TT	GG	AA	GG	CC	TT	AA	CC	TT	GG	GG	CC
111	Appenzeller Barthuhn	case	possibly AB	X	X	X	X	X	X	CC	CT	AA	CC	TT	GG	GG	CT
113	Appenzeller Barthuhn	case	AB	TT	CC	CT	CG	AA	GG	CC	CT	AA	CC	TT	GG	GG	CT
122	Appenzeller Barthuhn	case	AB	TT	CC	CT	CG	AA	GG	CC	CT	AA	CC	TT	GG	GG	CT
246	Appenzeller Barthuhn	case	AB	TT	CC	CT	CG	AA	GG	CC	CT	AA	CC	TT	GG	GG	CT
279	Appenzeller Barthuhn	case	AB	TT	CC	CT	CG	AA	GG	CC	CT	AA	CC	TT	GG	GG	CT
85	Appenzeller Barthuhn	case	AB	TT	CC	CT	CG	AA	GG	CC	CT	AA	CC	TT	GG	GG	CT
86	Appenzeller Barthuhn	case	AB	TT	CC	CT	CG	AA	GG	CC	CT	AA	CC	TT	GG	GG	CT
105	Appenzeller Barthuhn	case	AB	TT	CC	CT	CG	AA	GG	CC	CT	AA	CC	TT	GG	GG	CT
107	Appenzeller Barthuhn	case	AB	TT	CC	CT	CG	AA	GG	CC	CT	AA	CC	TT	GG	GG	CT
112	Appenzeller Barthuhn	case	AB	TT	CC	CT	CG	AA	GG	CC	CT	AA	CC	TT	GG	GG	CT
128	Appenzeller Barthuhn	case	AB	TT	CC	CT	CG	AA	GG	CC	CT	AA	CC	TT	GG	GG	CT
176	Appenzeller Barthuhn	case	AB	TT	CC	CT	CG	AA	GG	CC	CT	AA	CC	TT	GG	GG	CT
178	Appenzeller Barthuhn	case	AB	TT	CC	CT	CG	AA	GG	CC	CT	AA	CC	TT	GG	GG	CT
184	Appenzeller Barthuhn	case	AB	TT	CC	CT	CG	AA	GG	CC	CT	AA	CC	TT	GG	GG	CT
196	Appenzeller Barthuhn	case	AB	TT	CC	CT	CG	AA	GG	CC	CT	AA	CC	TT	GG	GG	CT
275	Appenzeller Barthuhn	case	AB	TT	CC	CT	CG	AA	GG	CC	CT	AA	CC	TT	GG	GG	CT
289	Appenzeller Barthuhn	case	AB	TT	CC	CT	CG	AA	GG	CC	CT	AA	CC	TT	GG	GG	CT
81	Appenzeller Barthuhn	case	BC	GT	CC	CT	GG	AG	GG	CT	CT	AG	CT	AT	GT	GG	CC
290	Appenzeller Barthuhn	case	BC	GT	CC	CT	GG	AG	GG	CT	CT	AG	CT	AT	GT	GG	CC
102	Appenzeller Barthuhn	case	BC	GT	CC	CT	GG	AG	GG	CT	CT	AG	CT	AT	GT	GG	CC
217	Appenzeller Barthuhn	case	BC	GT	CC	CT	GG	AG	GG	CT	CT	AG	CT	AT	GT	GG	CC
109	Appenzeller Barthuhn	case	BC	GT	CC	CT	GG	AG	GG	CT	CT	AG	CT	AT	GT	GG	CC
104	Appenzeller Barthuhn	case	unclear	TT	CC	CC	CC	AA	GG	CC	CC	AA	CC	TT	GG	GT	TT
83	Appenzeller Barthuhn	case	unclear	GT	CC	CC	CG	GG	GG	CT	CC	AA	CT	AT	GT	GG	CT

## Sheet: Appenzeller Spitzhaubenhuhn
			Position												Deletion
Lab number	Breed	Diplotype	c.-62G>T	c.16C>G	c.24T>C	c.36G>C	c.48A>G	c.49G>A	c.96C>T	c.222T>C	c.252A>G	c.256_258delCTGinTAT			285	286	287	288	c.289G>T	290	291	292	293	c.363T>C														c.256_258delCTGinTAT
3	Appenzeller Spitzhaubenhuhn	AA	TT	CC	CC	CC	AA	GG	CC	CC	AA	CC	TT	GG	GG	GG	GG	AA	GG	GG	CC	TT	AA	TT					GG	CC	CC	GG	AG	GG	TT	CC	GG	TT	AA	TT	GG	CC
4	Appenzeller Spitzhaubenhuhn	AA	TT	CC	CC	CC	AA	GG	CC	CC	AA	CC	TT	GG	GG	GG	GG	AA	GG	GG	CC	TT	AA	TT
8	Appenzeller Spitzhaubenhuhn	AA	TT	CC	CC	CC	AA	GG	CC	CC	AA	CC	TT	GG	GG	GG	GG	AA	GG	GG	CC	TT	AA	TT
9	Appenzeller Spitzhaubenhuhn	AA	TT	CC	CC	CC	AA	GG	CC	CC	AA	CC	TT	GG	GG	GG	GG	AA	GG	GG	CC	TT	AA	TT
10	Appenzeller Spitzhaubenhuhn	AA	TT	CC	CC	CC	AA	GG	CC	CC	AA	CC	TT	GG	GG	GG	GG	AA	GG	GG	CC	TT	AA	TT
11	Appenzeller Spitzhaubenhuhn	AA	TT	CC	CC	CC	AA	GG	CC	CC	AA	CC	TT	GG	GG	GG	GG	AA	GG	GG	CC	TT	AA	TT
12	Appenzeller Spitzhaubenhuhn	AA	TT	CC	CC	CC	AA	GG	CC	CC	AA	CC	TT	GG	GG	GG	GG	AA	GG	GG	CC	TT	AA	TT
13	Appenzeller Spitzhaubenhuhn	AA	TT	CC	CC	CC	AA	GG	CC	CC	AA	CC	TT	GG	GG	GG	GG	AA	GG	GG	CC	TT	AA	TT
27	Appenzeller Spitzhaubenhuhn	AA	TT	CC	CC	CC	AA	GG	CC	CC	AA	CC	TT	GG	GG	GG	GG	AA	GG	GG	CC	TT	AA	TT
28	Appenzeller Spitzhaubenhuhn	AA	TT	CC	CC	CC	AA	GG	CC	CC	AA	CC	TT	GG	GG	GG	GG	AA	GG	GG	CC	TT	AA	TT
34	Appenzeller Spitzhaubenhuhn	AA	TT	CC	CC	CC	AA	GG	CC	CC	AA	CC	TT	GG	GG	GG	GG	AA	GG	GG	CC	TT	AA	TT
35	Appenzeller Spitzhaubenhuhn	AA	TT	CC	CC	CC	AA	GG	CC	CC	AA	CC	TT	GG	GG	GG	GG	AA	GG	GG	CC	TT	AA	TT
36	Appenzeller Spitzhaubenhuhn	AA	TT	CC	CC	CC	AA	GG	CC	CC	AA	CC	TT	GG	GG	GG	GG	AA	GG	GG	CC	TT	AA	TT
39	Appenzeller Spitzhaubenhuhn	AA	TT	CC	CC	CC	AA	GG	CC	CC	AA	CC	TT	GG	GG	GG	GG	AA	GG	GG	CC	TT	AA	TT
40	Appenzeller Spitzhaubenhuhn	AA	TT	CC	CC	CC	AA	GG	CC	CC	AA	CC	TT	GG	GG	GG	GG	AA	GG	GG	CC	TT	AA	TT
42	Appenzeller Spitzhaubenhuhn	AA	TT	CC	CC	CC	AA	GG	CC	CC	AA	CC	TT	GG	GG	GG	GG	AA	GG	GG	CC	TT	AA	TT
43	Appenzeller Spitzhaubenhuhn	AA	TT	CC	CC	CC	AA	GG	CC	CC	AA	CC	TT	GG	GG	GG	GG	AA	GG	GG	CC	TT	AA	TT
45	Appenzeller Spitzhaubenhuhn	AA	TT	CC	CC	CC	AA	GG	CC	CC	AA	CC	TT	GG	GG	GG	GG	AA	GG	GG	CC	TT	AA	TT
46	Appenzeller Spitzhaubenhuhn	AA	TT	CC	CC	CC	AA	GG	CC	CC	AA	CC	TT	GG	GG	GG	GG	AA	GG	GG	CC	TT	AA	TT
48	Appenzeller Spitzhaubenhuhn	AA	TT	CC	CC	CC	AA	GG	CC	CC	AA	CC	TT	GG	GG	GG	GG	AA	GG	GG	CC	TT	AA	TT
55	Appenzeller Spitzhaubenhuhn	AA	TT	CC	CC	CC	AA	GG	CC	CC	AA	CC	TT	GG	GG	GG	GG	AA	GG	GG	CC	TT	AA	TT
56	Appenzeller Spitzhaubenhuhn	AA	TT	CC	CC	CC	AA	GG	CC	CC	AA	CC	TT	GG	GG	GG	GG	AA	GG	GG	CC	TT	AA	TT
64	Appenzeller Spitzhaubenhuhn	AA	TT	CC	CC	CC	AA	GG	CC	CC	AA	CC	TT	GG	GG	GG	GG	AA	GG	GG	CC	TT	AA	TT
65	Appenzeller Spitzhaubenhuhn	AA	TT	CC	CC	CC	AA	GG	CC	CC	AA	CC	TT	GG	GG	GG	GG	AA	GG	GG	CC	TT	AA	TT
67	Appenzeller Spitzhaubenhuhn	AA	TT	CC	CC	CC	AA	GG	CC	CC	AA	CC	TT	GG	GG	GG	GG	AA	GG	GG	CC	TT	AA	TT
68	Appenzeller Spitzhaubenhuhn	AA	TT	CC	CC	CC	AA	GG	CC	CC	AA	CC	TT	GG	GG	GG	GG	AA	GG	GG	CC	TT	AA	TT
69	Appenzeller Spitzhaubenhuhn	AA	TT	CC	CC	CC	AA	GG	CC	CC	AA	CC	TT	GG	GG	GG	GG	AA	GG	GG	CC	TT	AA	TT
70	Appenzeller Spitzhaubenhuhn	AA	X	CC	CC	CC	AA	GG	CC	CC	AA	CC	TT	GG	GG	GG	GG	AA	GG	GG	CC	TT	AA	TT
71	Appenzeller Spitzhaubenhuhn	AA	TT	CC	CC	CC	AA	GG	CC	CC	AA	CC	TT	GG	GG	GG	GG	AA	GG	GG	CC	TT	AA	TT
77	Appenzeller Spitzhaubenhuhn	AA	TT	CC	CC	CC	AA	GG	CC	CC	AA	CC	TT	GG	GG	GG	GG	AA	GG	GG	CC	TT	AA	TT
78	Appenzeller Spitzhaubenhuhn	AA	TT	CC	CC	CC	AA	GG	CC	CC	AA	CC	TT	GG	GG	GG	GG	AA	GG	GG	CC	TT	AA	TT
79	Appenzeller Spitzhaubenhuhn	AA	TT	CC	CC	CC	AA	GG	CC	CC	AA	CC	TT	GG	GG	GG	GG	AA	GG	GG	CC	TT	AA	TT
80	Appenzeller Spitzhaubenhuhn	AA	TT	CC	CC	CC	AA	GG	CC	CC	AA	CC	TT	GG	GG	GG	GG	AA	GG	GG	CC	TT	AA	TT
124	Appenzeller Spitzhaubenhuhn	AA	TT	CC	CC	CC	AA	GG	CC	CC	AA	CC	TT	GG	GG	GG	GG	AA	GG	GG	CC	TT	AA	TT
125	Appenzeller Spitzhaubenhuhn	AA	TT	CC	CC	CC	AA	GG	CC	CC	AA	CC	TT	GG	GG	GG	GG	AA	GG	GG	CC	TT	AA	TT
136	Appenzeller Spitzhaubenhuhn	AA	TT	CC	CC	CC	AA	GG	CC	CC	AA	CC	TT	GG	GG	GG	GG	AA	GG	GG	CC	TT	AA	TT
145	Appenzeller Spitzhaubenhuhn	AA	TT	CC	CC	CC	AA	GG	CC	CC	AA	CC	TT	GG	GG	GG	GG	AA	GG	GG	CC	TT	AA	TT
146	Appenzeller Spitzhaubenhuhn	AA	TT	CC	CC	CC	AA	GG	CC	CC	AA	CC	TT	GG	GG	GG	GG	AA	GG	GG	CC	TT	AA	TT
151	Appenzeller Spitzhaubenhuhn	AA	TT	CC	CC	CC	AA	GG	CC	CC	AA	CC	TT	GG	GG	GG	GG	AA	GG	GG	CC	TT	AA	TT
163	Appenzeller Spitzhaubenhuhn	AA	TT	CC	CC	CC	AA	GG	CC	CC	AA	CC	TT	GG	GG	GG	GG	AA	GG	GG	CC	TT	AA	TT
116	Appenzeller Spitzhaubenhuhn	AB	TT	CC	CT	CG	AA	GG	CC	CT	AA	CC	TT	GG	GG	GG	GG	AA	GG	GG	CC	TT	AA	CT
150	Appenzeller Spitzhaubenhuhn		TT	CC	TT	GG	AA	GG	CC	TT	AA	CC	TT	GG	:	:	:	:	:	:	:	:	:	CC

## Sheet: Schweizerhuhn
												c.256_258delCTGinTAT
Lab number	Breed	Diplotype	c.-62G>T	c.16C>G	c.24T>C	c.36G>C	c.48A>G	c.49G>A	c.96C>T	c.222T>C	c.252A>G	c.256	c.257	c.258	c.289G>T	c.363T>C
5	Schweizerhuhn	AA	TT	CC	CC	CC	AA	GG	CC	CC	AA	CC	TT	GG	GG	TT
6	Schweizerhuhn	AA	TT	CC	CC	CC	AA	GG	CC	CC	AA	CC	TT	GG	GG	TT
7	Schweizerhuhn	AA	TT	CC	CC	CC	AA	GG	CC	CC	AA	CC	TT	GG	GG	TT
14	Schweizerhuhn	AA	TT	CC	CC	CC	AA	GG	CC	CC	AA	CC	TT	GG	GG	TT
15	Schweizerhuhn	AA	TT	CC	CC	CC	AA	GG	CC	CC	AA	CC	TT	GG	GG	TT
21	Schweizerhuhn	AA	TT	CC	CC	CC	AA	GG	CC	CC	AA	CC	TT	GG	GG	TT
22	Schweizerhuhn	AA	TT	CC	CC	CC	AA	GG	CC	CC	AA	CC	TT	GG	GG	TT
23	Schweizerhuhn	AA	TT	CC	CC	CC	AA	GG	CC	CC	AA	CC	TT	GG	GG	TT
24	Schweizerhuhn	AA	TT	CC	CC	CC	AA	GG	CC	CC	AA	CC	TT	GG	GG	TT
25	Schweizerhuhn	AA	TT	CC	CC	CC	AA	GG	CC	CC	AA	CC	TT	GG	GG	TT
26	Schweizerhuhn	AA	TT	CC	CC	CC	AA	GG	CC	CC	AA	CC	TT	GG	GG	TT
29	Schweizerhuhn	AA	TT	CC	CC	CC	AA	GG	CC	CC	AA	CC	TT	GG	GG	TT
30	Schweizerhuhn	AA	TT	CC	CC	CC	AA	GG	CC	CC	AA	CC	TT	GG	GG	TT
49	Schweizerhuhn	AA	TT	CC	CC	CC	AA	GG	CC	CC	AA	CC	TT	GG	GG	TT
50	Schweizerhuhn	AA	TT	CC	CC	CC	AA	GG	CC	CC	AA	CC	TT	GG	GG	TT
53	Schweizerhuhn	AA	TT	CC	CC	CC	AA	GG	CC	CC	AA	CC	TT	GG	GG	TT
54	Schweizerhuhn	AA	TT	CC	CC	CC	AA	GG	CC	CC	AA	CC	TT	GG	GG	TT
61	Schweizerhuhn	AA	TT	CC	CC	CC	AA	GG	CC	CC	AA	CC	TT	GG	GG	TT
66	Schweizerhuhn	AA	TT	CC	CC	CC	AA	GG	CC	CC	AA	CC	TT	GG	GG	TT
72	Schweizerhuhn	AA	TT	CC	CC	CC	AA	GG	CC	CC	AA	CC	TT	GG	GG	TT
73	Schweizerhuhn	AA	TT	CC	CC	CC	AA	GG	CC	CC	AA	CC	TT	GG	GG	TT
74	Schweizerhuhn	AA	TT	CC	CC	CC	AA	GG	CC	CC	AA	CC	TT	GG	GG	TT
75	Schweizerhuhn	AA	TT	CC	CC	CC	AA	GG	CC	CC	AA	CC	TT	GG	GG	TT
76	Schweizerhuhn	AA	TT	CC	CC	CC	AA	GG	CC	CC	AA	CC	TT	GG	GG	TT
98	Schweizerhuhn	AA	TT	CC	CC	CC	AA	GG	CC	CC	AA	CC	TT	GG	GG	TT
106	Schweizerhuhn	AA	TT	CC	CC	CC	AA	GG	CC	CC	AA	CC	TT	GG	GG	TT
108	Schweizerhuhn	AA	TT	CC	CC	CC	AA	GG	CC	CC	AA	CC	TT	GG	GG	TT
117	Schweizerhuhn	AA	TT	CC	CC	CC	AA	GG	CC	CC	AA	CC	TT	GG	GG	TT
118	Schweizerhuhn	AA	TT	CC	CC	CC	AA	GG	CC	CC	AA	CC	TT	GG	GG	TT
123	Schweizerhuhn	AA	TT	CC	CC	CC	AA	GG	CC	CC	AA	CC	TT	GG	GG	TT
132	Schweizerhuhn	AA	TT	CC	CC	CC	AA	GG	CC	CC	AA	CC	TT	GG	GG	TT
133	Schweizerhuhn	AA	TT	CC	CC	CC	AA	GG	CC	CC	AA	CC	TT	GG	GG	TT
137	Schweizerhuhn	AA	TT	CC	CC	CC	AA	GG	CC	CC	AA	CC	TT	GG	GG	TT
138	Schweizerhuhn	AA	TT	CC	CC	CC	AA	GG	CC	CC	AA	CC	TT	GG	GG	TT
139	Schweizerhuhn	AA	TT	CC	CC	CC	AA	GG	CC	CC	AA	CC	TT	GG	GG	TT
140	Schweizerhuhn	AA	TT	CC	CC	CC	AA	GG	CC	CC	AA	CC	TT	GG	GG	TT
144	Schweizerhuhn	AA	TT	CC	CC	CC	AA	GG	CC	CC	AA	CC	TT	GG	GG	TT
152	Schweizerhuhn	AA	TT	CC	CC	CC	AA	GG	CC	CC	AA	CC	TT	GG	GG	TT
166	Schweizerhuhn	AA	TT	CC	CC	CC	AA	GG	CC	CC	AA	CC	TT	GG	GG	TT
174	Schweizerhuhn	AA	TT	CC	CC	CC	AA	GG	CC	CC	AA	CC	TT	GG	GG	TT
175	Schweizerhuhn	AA	TT	CC	CC	CC	AA	GG	CC	CC	AA	CC	TT	GG	GG	TT
47	Schweizerhuhn		GT	CC	CT	CG	AA	GG	CC	CT	AA	CC	TT	GG	GG	TT
